# Supplementary material for: Trans-generational epigenetic regulation of C. elegans primordial germ cells
Source: Epigenetics Chromatin. 2010 Aug 12;3:15. doi: 10.1186/1756-8935-3-15 (PMC3146070; doi:10.1186/1756-8935-3-15)
Supplement: Additional file 6 — Primer sequences for quantitative (q)PCR. The primer sequences used for pPCR validation, the genes to which they are targeted, the amplicon sizes and the amplicon coordinates or position within each target are indicated. [file 1756-8935-3-15-S6.XLS]

## Sheet: Sheet1
ChIP primers pairs
Name	Forward primer sequence (5' to 3')	Reverse primer sequence (5' to 3')	amplicon (bp)	position
rpl-4	AAAGCTCCGCAACCGTCAA	GCACTCAGCATCTTGTCCGTAG	70	'+578
htp-2	ACACATGCAATGCTGGAGCAAGTC	TCGGTGTCCTCCGAATTGAACGAT	144	'+960
gld-1	TGTGATGACTGCAGTTCCTCTGCT	ATCCTCCAAATGTCGTTGACGGGA	110	'+1291
pgl-1	ACGAGTGTCAGAGCGGAAGTCTTT	TCTCCAAGTCTTTCGCGACTCCAA	151	'+867
myo-3	AAACTTCCAGAAGCCAAAGCCACC	AACGGACAGTTCCAGCGTAGTGAA	83	'+3042
unc-52	TGTGTTCCATCGTCCTTCCACTGT	TGGCACTTGAAGGTTGGTTTGTGG	117	'+1055
vha-15	TAACAATGCCAATGGACAGGCAGC	TCCAAGATATTGCGACCAGACGGT	187	'+396
non-coding	CTCTTCATTTTGTTCCTGTGTTTTCC	GAAGGCGGCGGTAATTGTTG	107	Chr IV at cordinate 69,223
